# Supplementary material for: ENGEP: advancing spatial transcriptomics with accurate unmeasured gene expression prediction
Source: Genome Biol. 2023 Dec 21;24:293. doi: 10.1186/s13059-023-03139-w (PMC10734203; doi:10.1186/s13059-023-03139-w)
Supplement: Supplementary file 2 — Additional file 2. Supplementary Tables S1-S7. [file 13059_2023_3139_MOESM2_ESM.xlsx]

## Sheet: INDEX
Index of Supplementary Tables
Table S1.	Summary of datasets used by ENGEP
Table S2.	The cumulative Pearson correlation of patterns and cell types in MERFISH
Table S3.	Genes and functions related to the novel patterns in MERFISH
Table S4.	The cumulative Pearson correlation of patterns and cell types in osmFISH
Table S5.	Genes and functions related to the novel patterns in osmFISH
Table S6.	The cumulative Pearson correlation of patterns and cell types in STARmap
Table S7.	Genes and functions related to the novel patterns in STARmap

## Sheet: Table S1
Table S1. Summary of datasets used by ENGEP
Spatial-scRNA-seq data pair		spatial data			scRNA-seq data
		#of cells	#of genes	Tissue	#of cells	#of genes	Tissue
MERFISH	scRNA-smart	3700	254	MOP	6288	45768	MOP
	snRNA-smart				6171	45768
	scRNA-10xv3a				71183	31053
	snRNA-10xv3a				40166	31053
	scRNA-10xv2a				122641	31053
	snRNA-10xv2a				76525	31053
	snRNA-10xv3b				159738	31053
osmFISH	Zeisel	3405	33	SMSc	1691	15075	SMSc
	VISP				14249	34617	VISc
	SSP				5577	30527	SMSc
STARmap	Zeisel	973	1020	VISc	1691	15075	SMSc
	VISP				14249	34617	VISc
	SSP				5577	30527	SMSc

## Sheet: Table S2
Table S2. The cumulative Pearson correlation of patterns and cell types in MERFISH
known pattern 1		known pattern 2		known pattern 3		known pattern 4		novel pattern 1		novel pattern 2		novel pattern 3
L6 CT(*)	0.329761	L6 CT(*)	0.793607	L4/5 IT(*)	0.674664	L2/3 IT(*)	0.837953	Oligo(*)	0.792803	Astro(*)	0.69435	Endo(*)	0.492114
L5 IT(*)	0.453247	L5 ET	0.789218	L2/3 IT(*)	0.750023	L5 ET	0.804171	Peri	0.795669	Endo	0.712559	Peri(*)	0.666242
L2/3 IT(*)	0.564375	L6b	0.812013	L5 IT(*)	0.837231	L6 IT	0.771041	Endo	0.774515	VLMC	0.768501	PVM(*)	0.756891
L6 IT(*)	0.654276	L5/6 NP	0.831929	L5 ET	0.857187	L4/5 IT	0.711634	Astro	0.779527	Peri	0.800163	SMC(*)	0.815875
L5 ET(*)	0.735528	L6 IT	0.83778	L6 IT	0.86656	other	0.715648	PVM	0.795852	PVM	0.827717	VLMC(*)	0.86359
L4/5 IT(*)	0.865678	L5 IT	0.831267	other	0.865781	Pvalb	0.712911	OPC	0.810261	SMC	0.853554	Micro	0.893234
L6b	0.888896	other	0.840004	Sncg	0.865143	OPC	0.712791	SMC	0.823524	OPC	0.856458	Astro	0.870442
other	0.898012	OPC	0.831507	Vip	0.858103	Sst	0.712458	VLMC	0.836741	Micro	0.861222	Oligo	0.833274
L5/6 NP	0.908593	Sst	0.827611	OPC	0.846064	Lamp5	0.71154	Micro	0.840136	Oligo	0.848485	OPC	0.818865
Sncg	0.908122	Vip	0.820899	Sst	0.838226	Sncg	0.711236	Sncg	0.839475	Sncg	0.847907	Sncg	0.818047
Sst	0.908805	Sncg	0.820322	L5/6 NP	0.828286	Vip	0.707692	Vip	0.82798	Vip	0.836815	other	0.809688
Lamp5	0.906017	Lamp5	0.813655	Lamp5	0.820923	VLMC	0.692346	other	0.820813	other	0.829537	Lamp5	0.797046
Pvalb	0.907598	Pvalb	0.793727	Pvalb	0.804235	Micro	0.675823	Lamp5	0.81085	Lamp5	0.819902	Vip	0.781426
OPC	0.906903	Micro	0.766116	L6b	0.786158	L6b	0.662583	Sst	0.799818	Sst	0.807666	Sst	0.767626
Vip	0.900938	VLMC	0.740004	VLMC	0.761705	L5 IT	0.639732	L5/6 NP	0.782706	Pvalb	0.777545	L6b	0.745429
SMC	0.873982	SMC	0.718114	SMC	0.740108	SMC	0.62792	Pvalb	0.755882	L5/6 NP	0.756658	L5/6 NP	0.723474
VLMC	0.844033	PVM	0.684537	Micro	0.709821	L5/6 NP	0.61267	L6b	0.737835	L6b	0.734723	Pvalb	0.691744
Micro	0.813461	Endo	0.608375	PVM	0.67064	PVM	0.589941	L5 ET	0.685803	L5 ET	0.677318	L5 ET	0.63592
PVM	0.763501	Peri	0.559375	Peri	0.620033	Peri	0.561789	L6 IT	0.621044	L6 IT	0.612283	L6 IT	0.573184
Peri	0.693668	Astro	0.47267	Astro	0.550312	Endo	0.515503	L5 IT	0.522524	L5 IT	0.515047	L5 IT	0.483657
Astro	0.579765	L4/5 IT	0.372236	Endo	0.466265	Astro	0.475432	L6 CT	0.418654	L6 CT	0.395946	L6 CT	0.371739
Endo	0.457308	L2/3 IT	0.261082	L6 CT	0.410154	L6 CT	0.34918	L2/3 IT	0.278213	L2/3 IT	0.267901	L2/3 IT	0.24914
Oligo	NA	Oligo	NA	Oligo	NA	Oligo	NA	L4/5 IT	NA	L4/5 IT	NA	L4/5 IT	NA

## Sheet: Table S3
Table S3. Genes and functions related to the novel patterns in MERFISH
novel pattern 1		novel pattern 2		novel pattern 3
genes (202 )	biological process functions (37)	genes (226 )	biological process functions (333)	genes (284 )	biological process functions (560)
Plp1 Ugt8a Gsn Ptgds Mal Gjc3 Mobp Cnp Cmtm5 Car2 Olig1 Bcas1 Cd9 Pllp Tmem88b Ndrg1 Evi2a Neat1 Plekhb1 Clic4 Apod Rhog Crh Gatm Csrp1 Myrf Cers2 Phldb1 Litaf Nkx6-2 Mcam Tspan15 Ppp1r14a Efnb3 Hepacam Cyp27a1 Slc12a2 Plxnb3 Gltp Pnoc Cdh19 Clmn Pde8a Ttyh2 Olfml1 S100a16 Kcnj10 Psat1 Pcp4l1 Efhd1 Gab1 Insc Lpar1 Elovl5 Tmbim1 Rgs10 Tcf7l2 Dock5 Gramd3 Olig2 Tns3 Pdlim2 Cpm Plekhg1 Folh1 Myo6 Ts…	myelination	Gjb6 Gja1 Pla2g7 Igfbp2 F3 Mertk Ntsr2 Slc39a12 Bcan Gpr37l1 Slc1a3 Ptprz1 S1pr1 Apoe Mlc1 Fam107a Prex2 Btbd17 Htra1 Gstm1 Slc38a3 Tlcd1 Mt2 Slco1c1 Cbs Mfge8 Tril Atp1a2 Cyp2j9 Il18 Vcam1 Dbx2 Cd63 Slc7a11 Ednrb Ndrg2 Cyp2d22 Itih3 Appl2 Id4 Aldoc Oaf Cst3 Vegfa Slc9a3r1 Prdm16 A730020M07Rik Tmem100 Ppp1r3g Rapgef3 Mt1 Nat8 Mfsd2a Cnn3 Slc15a2 Tfcp2l1 Tmem176b Cpq Fzd2 Phka1 Lfng Tlr3 Slc7a2 Fa…	angiogenesis	Tm4sf1 Dcn Olfml3 Ifitm3 Tagln2 Gng11 Slc6a20a Lpar6 Sparc Sod3 Hspb1 Myl12a Id3 Ogn Serping1 Anxa3 Igfbp7 Ccdc141 Fcgrt Ctsh Cfh Slc22a8 Txnip Itgb5 Rbpms Cnn2 Pcolce Anxa2 Epas1 Vim Tmem204 Nupr1 Slc1a5 Ifitm2 Zfp36 Mustn1 Itih5 Gjc1 Dab2 Cav1 Bcam Rasgrp3 Serpinh1 Ifitm1 Tcn2 Cyba Pdgfd S100a11 Cp Vstm4 Tpm4 Lum Clic1 Prom1 Ets1 Arhgdib Rcsd1 H2-K1 Pros1 Utrn Syngr2 Rcn3 Rarres2 Tinagl1 Nid1 L…	ameboidal-type cell migration
	ensheathment of neurons		negative regulation of cell development		angiogenesis
	axon ensheathment		negative regulation of neurogenesis		regulation of vasculature development
	gliogenesis		lipid oxidation		regulation of angiogenesis
	carboxylic acid biosynthetic process		negative regulation of neuron differentiation		response to interferon-gamma
	organic acid biosynthetic process		regulation of neural precursor cell proliferation		extracellular matrix organization
	oligodendrocyte differentiation		negative regulation of nervous system development		extracellular structure organization
	glial cell differentiation		neural precursor cell proliferation		epithelial cell migration
	monocarboxylic acid biosynthetic process		fatty acid oxidation		epithelium migration
	glial cell development		positive regulation of cold-induced thermogenesis		tissue migration
	fatty acid biosynthetic process		tissue remodeling		positive regulation of vasculature development
	regulation of gliogenesis		ameboidal-type cell migration		cell-substrate adhesion
	locomotory behavior		fatty acid metabolic process		cytokine-mediated signaling pathway
	oligodendrocyte development		lipid modification		glomerulus development
	fatty acid metabolic process		somatic stem cell population maintenance		response to wounding
	central nervous system myelination		lipid catabolic process		regulation of epithelial cell migration
	axon ensheathment in central nervous system		cellular divalent inorganic cation homeostasis		endothelial cell migration
	monovalent inorganic cation homeostasis		nitric oxide mediated signal transduction		response to virus
	fatty acid elongation		regulation of epithelial cell proliferation		blood coagulation
	sphingolipid metabolic process		circulatory system process		hemostasis
	regulation of oligodendrocyte differentiation		embryonic organ morphogenesis		coagulation
	protein catabolic process in the vacuole		cellular lipid catabolic process		positive regulation of angiogenesis
	myelination in peripheral nervous system		epithelial cell proliferation		wound healing
	peripheral nervous system axon ensheathment		stem cell population maintenance		nephron development
	regulation of glial cell differentiation		Wnt signaling pathway		regulation of blood coagulation
	Schwann cell development		cell-cell signaling by wnt		regulation of hemostasis
	sterol metabolic process		maintenance of cell number		symbiotic process
	secondary alcohol metabolic process		cell-substrate adhesion		renal system development
	myelin maintenance		regulation of vasculature development		regulation of coagulation
	cellular monovalent inorganic cation homeostasis		regulation of protein secretion		regulation of endothelial cell migration
	unsaturated fatty acid biosynthetic process		blood circulation		kidney development
	cell chemotaxis		regulation of angiogenesis		defense response to virus
	Schwann cell differentiation		temperature homeostasis		regulation of blood vessel endothelial cell migration
	cellular modified amino acid biosynthetic process		cold-induced thermogenesis		blood vessel endothelial cell migration
	membrane lipid biosynthetic process		regulation of cold-induced thermogenesis		negative regulation of response to external stimulus
	sphingolipid biosynthetic process		regulation of epithelial cell migration		response to interferon-alpha
	negative regulation of locomotion		sulfur compound metabolic process		regulation of body fluid levels
			glial cell migration		urogenital system development
			gliogenesis		substrate adhesion-dependent cell spreading
			epithelial cell migration		viral process
			epithelium migration		regulation of animal organ morphogenesis
			tissue migration		mesenchymal cell differentiation
			ossification		regulation of epithelial cell proliferation
			adaptive thermogenesis		viral life cycle
			cellular modified amino acid metabolic process		regulation of epithelial to mesenchymal transition
			fatty acid catabolic process		negative regulation of cell migration
			positive regulation of vasculature development		cellular response to interferon-gamma
			embryonic organ development		integrin-mediated signaling pathway
			positive regulation of neural precursor cell proliferation		positive regulation of epithelial cell migration
			fatty acid beta-oxidation		regulation of wound healing
			positive regulation of tumor necrosis factor production		hippo signaling
			anion homeostasis		positive regulation of epithelial to mesenchymal transition
			positive regulation of tumor necrosis factor superfamily cytokine production		negative regulation of canonical Wnt signaling pathway
			wound healing		mesenchyme development
			regulation of sprouting angiogenesis		response to interferon-beta
			organic acid catabolic process		negative regulation of cell motility
			carboxylic acid catabolic process		regulation of epithelial cell differentiation
			ear morphogenesis		vasculogenesis
			Notch signaling pathway		viral entry into host cell
			alpha-amino acid metabolic process		negative regulation of Wnt signaling pathway
			bone remodeling		negative regulation of viral process
			neuronal stem cell population maintenance		collagen fibril organization
			regulation of Ras protein signal transduction		entry into host
			regulation of peptide hormone secretion		extracellular matrix assembly
			regulation of insulin secretion		epithelial to mesenchymal transition
			artery morphogenesis		vascular smooth muscle cell development
			amyloid-beta metabolic process		regulation of interspecies interactions between organisms
			positive regulation of angiogenesis		epithelial cell proliferation
			cofactor metabolic process		negative regulation of angiogenesis
			response to wounding		collagen metabolic process
			neuron fate commitment		muscle cell proliferation
			monocarboxylic acid catabolic process		myeloid cell differentiation
			positive regulation of neuroblast proliferation		nephron epithelium development
			multicellular organismal homeostasis		response to hypoxia
			epithelial tube morphogenesis		negative regulation of locomotion
			sprouting angiogenesis		negative regulation of cellular component movement
			blood vessel remodeling		outflow tract morphogenesis
			glial cell differentiation		negative regulation of blood vessel morphogenesis
			ear development		negative regulation of epithelial cell proliferation
			glutamate metabolic process		interaction with host
			regulation of endothelial cell migration		transmembrane receptor protein serine/threonine kinase signaling pathway
			regulation of cytokine production involved in immune response		kidney epithelium development
			regulation of Notch signaling pathway		response to transforming growth factor beta
			positive regulation of epithelial cell proliferation		regulation of response to wounding
			cysteine metabolic process		positive regulation of cell adhesion
			epithelial cell development		regulation of viral process
			telencephalon development		negative regulation of epithelial cell migration
			positive regulation of stem cell proliferation		circulatory system process
			regulation of tissue remodeling		positive regulation of endothelial cell migration
			response to hypoxia		negative regulation of vasculature development
			cell-matrix adhesion		negative regulation of endothelial cell migration
			regulation of stem cell proliferation		negative regulation of wound healing
			vascular process in circulatory system		response to decreased oxygen levels
			sensory organ morphogenesis		negative regulation of blood coagulation
			oligopeptide transport		response to molecule of bacterial origin
			bleb assembly		regulation of apoptotic process involved in morphogenesis
			organic acid transport		ventricular septum morphogenesis
			regulation of small GTPase mediated signal transduction		negative regulation of hemostasis
			glutathione metabolic process		regulation of tumor necrosis factor production
			plasma lipoprotein particle organization		negative regulation of blood vessel endothelial cell migration
			negative regulation of cell-substrate adhesion		negative regulation of myoblast differentiation
			cellular calcium ion homeostasis		positive regulation of response to external stimulus
			small molecule catabolic process		negative regulation of coagulation
			regulation of bone remodeling		regulation of tumor necrosis factor superfamily cytokine production
			regulation of Rho protein signal transduction		tumor necrosis factor production
			regulation of neuron death		regulation of epidermal cell differentiation
			regulation of small molecule metabolic process		positive regulation of receptor recycling
			insulin secretion		regulation of apoptotic process involved in development
			interferon-gamma biosynthetic process		negative regulation of viral genome replication
			atrial septum morphogenesis		tumor necrosis factor superfamily cytokine production
			nephron tubule development		blood circulation
			calcium ion homeostasis		negative regulation of phosphorylation
			branching involved in ureteric bud morphogenesis		cell-matrix adhesion
			glutamine family amino acid metabolic process		viral genome replication
			peptide hormone secretion		positive regulation of reactive oxygen species metabolic process
			glutamine family amino acid biosynthetic process		movement in host environment
			positive regulation of vascular permeability		negative regulation of viral life cycle
			protein-lipid complex subunit organization		ERK1 and ERK2 cascade
			response to decreased oxygen levels		regulation of peptidase activity
			stem cell differentiation		regulation of superoxide metabolic process
			generation of precursor metabolites and energy		response to muramyl dipeptide
			canonical Wnt signaling pathway		cellular response to transforming growth factor beta stimulus
			reactive oxygen species metabolic process		positive regulation of blood vessel endothelial cell migration
			negative regulation of cell adhesion		regulation of cell-substrate adhesion
			carboxylic acid biosynthetic process		positive regulation of transmembrane receptor protein serine/threonine kinase signaling pathway
			response to oxygen levels		myeloid leukocyte activation
			cytokine production involved in immune response		regulation of viral life cycle
			positive regulation of Notch signaling pathway		response to lipopolysaccharide
			regulation of neuroblast proliferation		modulation by symbiont of entry into host
			stem cell proliferation		negative regulation of defense response
			organic acid biosynthetic process		negative regulation of neurogenesis
			heart morphogenesis		pinocytosis
			regulation of cholesterol biosynthetic process		ossification
			regulation of sterol biosynthetic process		chondrocyte differentiation
			branching morphogenesis of an epithelial tube		epithelial cell apoptotic process
			neuroblast proliferation		cardiac chamber morphogenesis
			regulation of actin filament-based process		regulation of extracellular matrix organization
			kidney epithelium development		regulation of protein serine/threonine kinase activity
			renal tubule development		regulation of myoblast differentiation
			ureteric bud development		positive regulation of superoxide anion generation
			artery development		type I interferon signaling pathway
			mesonephric epithelium development		cellular response to type I interferon
			mesonephric tubule development		regulation of canonical Wnt signaling pathway
			cell fate commitment		negative regulation of response to wounding
			regulation of glial cell migration		ventricular cardiac muscle tissue development
			regulation of Wnt signaling pathway		morphogenesis of a branching epithelium
			regulation of epithelial cell differentiation		regulation of viral genome replication
			ureteric bud morphogenesis		regulation of epithelial cell apoptotic process
			response to extracellular stimulus		regulation of peptidyl-tyrosine phosphorylation
			mesonephros development		negative regulation of immune system process
			mesonephric tubule morphogenesis		small GTPase mediated signal transduction
			regulation of gliogenesis		negative regulation of viral entry into host cell
			nephron epithelium development		regulation of SMAD protein signal transduction
			regulation of hormone secretion		mesenchymal cell development
			atrial septum development		biomineral tissue development
			negative regulation of astrocyte differentiation		biomineralization
			endothelial cell migration		myoblast differentiation
			appendage development		regulation of hemopoiesis
			limb development		pathway-restricted SMAD protein phosphorylation
			monocarboxylic acid transport		regulation of heart morphogenesis
			hippocampus development		positive regulation of cell-substrate adhesion
			positive regulation of DNA-binding transcription factor activity		cellular response to hypoxia
			neuron death		superoxide metabolic process
			negative regulation of protein secretion		regulation of reactive oxygen species metabolic process
			pallium development		response to type I interferon
			bone resorption		regulation of superoxide anion generation
			cellular amino acid metabolic process		negative regulation of biomineral tissue development
			Ras protein signal transduction		negative regulation of biomineralization
			carboxylic acid transport		positive regulation of gene silencing by miRNA
			plasma lipoprotein particle assembly		negative regulation of nervous system development
			regulation of postsynaptic membrane organization		regulation of inner ear auditory receptor cell differentiation
			inner ear morphogenesis		regulation of mechanoreceptor differentiation
			energy derivation by oxidation of organic compounds		extracellular matrix constituent secretion
			axonogenesis		regulation of inner ear receptor cell differentiation
			glycogen metabolic process		positive regulation of protein serine/threonine kinase activity
			cellular glucan metabolic process		positive regulation of tumor necrosis factor production
			glucan metabolic process		response to oxygen levels
			negative regulation of cell projection organization		Ras protein signal transduction
			negative regulation of protein transport		cellular response to chemical stress
			developmental maturation		nephron tubule development
			heart valve morphogenesis		positive regulation of tumor necrosis factor superfamily cytokine production
			olfactory bulb development		positive regulation of posttranscriptional gene silencing
			cellular response to transforming growth factor beta stimulus		transforming growth factor beta receptor signaling pathway
			sulfur compound biosynthetic process		regulation of receptor signaling pathway via JAK-STAT
			nephron tubule morphogenesis		smooth muscle cell proliferation
			regulation of tumor necrosis factor production		cellular response to oxygen levels
			regulation of cell-substrate adhesion		regulation of tyrosine phosphorylation of STAT protein
			inner ear development		smooth muscle cell differentiation
			small GTPase mediated signal transduction		morphogenesis of a branching structure
			negative regulation of peptide secretion		regulation of secondary heart field cardioblast proliferation
			neutrophil homeostasis		regulation of pinocytosis
			positive regulation of tumor necrosis factor secretion		hyaluronan metabolic process
			organic hydroxy compound metabolic process		trabecula formation
			response to transforming growth factor beta		glomerulus vasculature development
			negative regulation of establishment of protein localization		vascular process in circulatory system
			regulation of tumor necrosis factor superfamily cytokine production		regulation of Wnt signaling pathway
			olfactory lobe development		skin development
			negative regulation of epithelial cell differentiation		positive regulation of receptor signaling pathway via JAK-STAT
			T-helper 1 type immune response		positive regulation of catabolic process
			tumor necrosis factor production		renal system vasculature development
			regulation of smoothened signaling pathway		kidney vasculature development
			nephron epithelium morphogenesis		regulation of hematopoietic progenitor cell differentiation
			response to nutrient levels		cell differentiation involved in kidney development
			positive regulation of neuron death		renal tubule development
			forebrain generation of neurons		regulation of receptor signaling pathway via STAT
			nephron morphogenesis		regulation of inflammatory response
			ruffle organization		Wnt signaling pathway
			regulation of alcohol biosynthetic process		negative regulation of cell development
			organic anion transport		tyrosine phosphorylation of STAT protein
			positive regulation of branching involved in ureteric bud morphogenesis		cardioblast proliferation
			heart contraction		regulation of cardioblast proliferation
			transforming growth factor beta receptor signaling pathway		glutathione biosynthetic process
			tumor necrosis factor superfamily cytokine production		cell-cell signaling by wnt
			dicarboxylic acid metabolic process		lymph vessel development
			regulation of cytosolic calcium ion concentration		response to tumor necrosis factor
			regulation of bone resorption		response to peptide
			detoxification		morphogenesis of a polarized epithelium
			regulation of cellular ketone metabolic process		regulation of cytokine-mediated signaling pathway
			positive regulation of protein transport		positive regulation of receptor signaling pathway via STAT
			astrocyte differentiation		fibroblast proliferation
			cardiac septum morphogenesis		regulation of receptor recycling
			cellular zinc ion homeostasis		blood vessel remodeling
			peptide catabolic process		maintenance of location
			protein-lipid complex assembly		regulation of epidermis development
			appendage morphogenesis		lung development
			limb morphogenesis		negative regulation of neuron differentiation
			regulation of lipid biosynthetic process		positive regulation of defense response
			response to glucocorticoid		positive regulation of SMAD protein signal transduction
			renal tubule morphogenesis		regulation of extracellular matrix assembly
			cardiac septum development		trabecula morphogenesis
			phosphatidylinositol 3-kinase signaling		regulation of ERK1 and ERK2 cascade
			energy reserve metabolic process		cardiac ventricle morphogenesis
			negative regulation of gliogenesis		regulation of keratinocyte differentiation
			trabecula morphogenesis		cardiac epithelial to mesenchymal transition
			forebrain development		respiratory tube development
			protein homooligomerization		collagen biosynthetic process
			zinc ion homeostasis		ventricular cardiac muscle tissue morphogenesis
			positive regulation of mesonephros development		regulation of DNA-binding transcription factor activity
			negative regulation of neuron projection development		cardiac ventricle development
			negative regulation of fat cell differentiation		apoptotic process involved in morphogenesis
			import across plasma membrane		semi-lunar valve development
			amine metabolic process		response to oxidative stress
			heart process		embryonic organ development
			morphogenesis of a branching epithelium		positive regulation of cellular catabolic process
			response to mechanical stimulus		glycosaminoglycan metabolic process
			axon development		nonribosomal peptide biosynthetic process
			regulation of heart contraction		surfactant homeostasis
			response to corticosteroid		heart trabecula formation
			reproductive structure development		positive regulation of non-canonical Wnt signaling pathway
			amino acid import across plasma membrane		regulation of integrin-mediated signaling pathway
			regulation of branching involved in ureteric bud morphogenesis		branching morphogenesis of an epithelial tube
			kidney development		ventricular septum development
			positive regulation of establishment of protein localization		regulation of multi-organism process
			axis specification		regulation of viral entry into host cell
			regulation of ossification		regulation of response to cytokine stimulus
			cellular response to external stimulus		negative regulation of protein phosphorylation
			reproductive system development		gland morphogenesis
			positive regulation of lipid biosynthetic process		establishment of planar polarity
			heart valve development		heart valve development
			monocarboxylic acid biosynthetic process		astrocyte differentiation
			regulation of actin cytoskeleton organization		cardiac septum morphogenesis
			neuromuscular process		positive regulation of endocytosis
			positive regulation of small molecule metabolic process		regulation of response to biotic stimulus
			secondary alcohol metabolic process		receptor signaling pathway via JAK-STAT
			regulation of cell morphogenesis involved in differentiation		cellular response to decreased oxygen levels
			inner ear receptor cell development		establishment of tissue polarity
			regulation of mesonephros development		mucopolysaccharide metabolic process
			regulation of ruffle assembly		regulation of transmembrane receptor protein serine/threonine kinase signaling pathway
			positive regulation of p38MAPK cascade		response to progesterone
			negative regulation of neural precursor cell proliferation		negative regulation of vascular permeability
			regulation of phosphatidylinositol 3-kinase signaling		glomerular epithelium development
			cell cycle arrest		regulation of Wnt signaling pathway, planar cell polarity pathway
			establishment of cell polarity		negative regulation of anoikis
			divalent metal ion transport		protein localization to plasma membrane
			urogenital system development		cardiac chamber development
			L-amino acid transport		labyrinthine layer development
			alpha-amino acid biosynthetic process		tissue homeostasis
			divalent inorganic cation transport		hematopoietic progenitor cell differentiation
			second-messenger-mediated signaling		peptidyl-tyrosine phosphorylation
			fat cell differentiation		canonical Wnt signaling pathway
			lung alveolus development		reactive oxygen species metabolic process
			amino acid import		positive regulation of blood circulation
			regulation of cholesterol metabolic process		negative regulation of innate immune response
			response to toxic substance		cellular response to tumor necrosis factor
			embryonic limb morphogenesis		peptidyl-tyrosine modification
			embryonic appendage morphogenesis		receptor signaling pathway via STAT
			lipid homeostasis		heart morphogenesis
			regulation of blood circulation		aorta morphogenesis
			limbic system development		heart trabecula morphogenesis
			regulation of leukocyte differentiation		chemical homeostasis within a tissue
			smoothened signaling pathway		metanephros development
			hormone secretion		SMAD protein signal transduction
			Rho protein signal transduction		muscle tissue morphogenesis
			regulation of plasma lipoprotein particle levels		regulation of kidney development
			negative regulation of neuron death		cardiac muscle cell proliferation
			substrate adhesion-dependent cell spreading		positive regulation of BMP signaling pathway
			kidney morphogenesis		vascular smooth muscle cell differentiation
			negative regulation of supramolecular fiber organization		superoxide anion generation
			endochondral ossification		regulation of smooth muscle cell proliferation
			response to zinc ion		cell adhesion mediated by integrin
			replacement ossification		negative regulation of lipid storage
			regulation of amyloid-beta formation		negative regulation of glial cell proliferation
			cellular amino acid biosynthetic process		epithelial cell differentiation involved in kidney development
			positive regulation of smooth muscle cell migration		regulation of vascular permeability
			regulation of production of molecular mediator of immune response		Wnt signaling pathway, planar cell polarity pathway
			morphogenesis of a branching structure		positive regulation of substrate adhesion-dependent cell spreading
			hormone transport		receptor metabolic process
			neurotransmitter metabolic process		regulation of DNA binding
			positive regulation of animal organ morphogenesis		regulation of heart rate
			renal system development		defense response to Gram-positive bacterium
			negative regulation of smoothened signaling pathway		negative regulation of cell projection organization
			nephron development		receptor recycling
			actin cytoskeleton reorganization		astrocyte development
			mitochondrial transmembrane transport		positive regulation of hemopoiesis
			neurotransmitter biosynthetic process		respiratory system development
			respiratory system development		defense response to bacterium
			cardiac atrium morphogenesis		spongiotrophoblast layer development
			positive regulation of interferon-beta production		positive regulation of glucose import
			amyloid-beta clearance		regulation of glial cell proliferation
			osteoblast differentiation		cellular response to epidermal growth factor stimulus
			positive regulation of nucleocytoplasmic transport		regulation of establishment of planar polarity
			negative regulation of Wnt signaling pathway		protein localization to cell periphery
			cellular polysaccharide metabolic process		muscle organ morphogenesis
			marginal zone B cell differentiation		multicellular organismal homeostasis
			regulation of nitric oxide mediated signal transduction		negative regulation of animal organ morphogenesis
			positive regulation of cerebellar granule cell precursor proliferation		positive regulation of lipid transport
			regulation of neutrophil apoptotic process		cardiac left ventricle morphogenesis
			high-density lipoprotein particle assembly		regulation of natural killer cell differentiation
			T-helper 1 cell cytokine production		cellular response to angiotensin
			anatomical structure maturation		erythrocyte homeostasis
			sulfur amino acid metabolic process		organ growth
			regulation of tumor necrosis factor secretion		endoderm development
			regulation of stem cell population maintenance		positive regulation of heart contraction
					apoptotic process involved in development
					response to toxic substance
					establishment or maintenance of cell polarity
					regulation of endocytosis
					aminoglycan metabolic process
					Notch signaling pathway
					myeloid leukocyte differentiation
					regulation of heart contraction
					toxin metabolic process
					fibrinolysis
					myeloid dendritic cell differentiation
					metanephric nephron epithelium development
					response to angiotensin
					regulation of cell proliferation involved in heart morphogenesis
					regulation of anoikis
					intrinsic apoptotic signaling pathway in response to oxidative stress
					regulation of gene silencing by miRNA
					response to epidermal growth factor
					lipid storage
					regulation of reproductive process
					chondrocyte development
					endochondral bone growth
					ureteric bud development
					positive regulation of smooth muscle cell proliferation
					mesonephric epithelium development
					mesonephric tubule development
					positive regulation of leukocyte migration
					pulmonary valve development
					lymph vessel morphogenesis
					interferon-gamma-mediated signaling pathway
					cell proliferation involved in heart morphogenesis
					regulation of protein polyubiquitination
					cellular response to oxidative stress
					positive regulation of cytokine-mediated signaling pathway
					regulation of animal organ formation
					regulation of cellular response to growth factor stimulus
					antigen processing and presentation
					cellular hormone metabolic process
					regulation of fibroblast proliferation
					heart process
					cardiocyte differentiation
					protein kinase B signaling
					regulation of apoptotic signaling pathway
					regulation of posttranscriptional gene silencing
					regulation of gene silencing by RNA
					positive regulation of kidney development
					mesonephros development
					chondrocyte development involved in endochondral bone morphogenesis
					animal organ formation
					artery morphogenesis
					negative regulation of inflammatory response
					striated muscle cell proliferation
					sterol transport
					platelet activation
					cholesterol transport
					endochondral bone morphogenesis
					heart valve morphogenesis
					bone growth
					muscle organ development
					negative regulation of hemopoiesis
					gliogenesis
					positive regulation of intracellular transport
					connective tissue development
					cardiac muscle tissue morphogenesis
					muscle tissue development
					aortic valve development
					atrioventricular valve morphogenesis
					modified amino acid transport
					glial cell development
					Rho protein signal transduction
					negative regulation of cold-induced thermogenesis
					negative regulation of secretion by cell
					epidermis development
					embryonic placenta development
					positive regulation of glucose transmembrane transport
					positive regulation of pathway-restricted SMAD protein phosphorylation
					negative regulation of epithelial cell differentiation
					regulation of morphogenesis of an epithelium
					phagocytosis
					cellular response to biotic stimulus
					positive regulation of sterol transport
					positive regulation of cholesterol transport
					negative regulation of viral transcription
					positive regulation of toll-like receptor signaling pathway
					peptide catabolic process
					basement membrane organization
					metanephric epithelium development
					negative regulation of stem cell differentiation
					lipid localization
					negative regulation of peptidase activity
					fat cell differentiation
					regulation of lipid metabolic process
					fibroblast migration
					cellular response to vascular endothelial growth factor stimulus
					odontogenesis
					tissue remodeling
					positive regulation of peptidyl-tyrosine phosphorylation
					positive regulation of cell-cell adhesion
					regulation of blood circulation
					regulation of collagen metabolic process
					regulation of transcription from RNA polymerase II promoter in response to stress
					regulation of cardiac muscle cell proliferation
					positive regulation of response to cytokine stimulus
					antigen processing and presentation of exogenous peptide antigen
					positive regulation of transcription regulatory region DNA binding
					epithelial tube morphogenesis
					positive regulation of lipid metabolic process
					negative regulation of transferase activity
					osteoblast differentiation
					regulation of organ growth
					cellular response to peptide
					negative regulation of immune response
					regulation of leukocyte migration
					lipid transport
					leukocyte migration
					positive regulation of oxidoreductase activity
					regulation of substrate adhesion-dependent cell spreading
					regulation of Notch signaling pathway
					regulation of glucose transmembrane transport
					embryonic heart tube development
					regulation of oxidoreductase activity
					positive regulation of protein kinase activity
					negative regulation of proteolysis
					positive regulation of cytokine production
					cell projection assembly
					atrioventricular valve development
					labyrinthine layer morphogenesis
					regulation of non-canonical Wnt signaling pathway
					actin filament organization
					regulation of actin filament-based process
					cartilage development involved in endochondral bone morphogenesis
					regulation of transcription regulatory region DNA binding
					positive regulation of leukocyte cell-cell adhesion
					digestive tract development
					liver development
					regulation of MAP kinase activity
					cartilage development
					positive regulation of cardiac muscle tissue development
					positive regulation of heart rate
					positive regulation of cardiac muscle cell proliferation
					neural crest cell development
					response to glucocorticoid
					cell-cell junction organization
					erythrocyte differentiation
					cell migration involved in sprouting angiogenesis
					glial cell proliferation
					regulation of DNA-templated transcription in response to stress
					negative regulation of peptidyl-tyrosine phosphorylation
					regulation of endothelial cell apoptotic process
					cellular response to lipopolysaccharide
					camera-type eye development
					regulation of binding
					hepaticobiliary system development
					reproductive structure development
					negative regulation of response to biotic stimulus
					positive regulation of lipid localization
					regulation of necrotic cell death
					neutrophil activation
					cell surface receptor signaling pathway involved in heart development
					negative regulation of neural precursor cell proliferation
					positive regulation of tyrosine phosphorylation of STAT protein
					negative regulation of kinase activity
					reproductive system development
					cardiac septum development
					non-canonical Wnt signaling pathway
					positive regulation of gliogenesis
					smooth muscle cell migration
					response to corticosteroid
					positive regulation of leukocyte differentiation
					regulation of endothelial cell proliferation
					chondrocyte differentiation involved in endochondral bone morphogenesis
					negative regulation of multi-organism process
					epidermal cell differentiation
					regulation of chemotaxis
					homeostasis of number of cells
					regulation of immune effector process
					myeloid cell homeostasis
					cellular response to toxic substance
					positive regulation of NF-kappaB transcription factor activity
					glial cell migration
					negative regulation of muscle cell apoptotic process
					endothelial cell apoptotic process
					cardiac muscle tissue development
					cellular response to molecule of bacterial origin
					response to steroid hormone
					heart contraction
					positive regulation of ERK1 and ERK2 cascade
					stem cell development
					negative regulation of secretion
					antigen processing and presentation of endogenous peptide antigen via MHC class Ib
					antigen processing and presentation of endogenous peptide antigen via MHC class I via ER pathway
					positive regulation of collagen biosynthetic process
					anoikis
					lymph node development
					cofactor transport
					centrosome localization
					glutathione metabolic process
					mammary gland morphogenesis
					regulation of gene silencing
					pattern recognition receptor signaling pathway
					regulation of tube diameter
					regulation of blood vessel diameter
					gap junction assembly
					response to follicle-stimulating hormone
					CD4-positive, alpha-beta T cell proliferation
					nucleotide-binding oligomerization domain containing signaling pathway
					nucleotide-binding oligomerization domain containing 2 signaling pathway
					regulation of pancreatic juice secretion
					regulation of hematopoietic stem cell differentiation
					regulation of lymphoid progenitor cell differentiation
					regulation of CD4-positive, alpha-beta T cell proliferation
					neural crest cell differentiation
					negative regulation of ossification
					regulation of biomineral tissue development
					regulation of biomineralization
					regulation of tube size
					negative regulation of neuron projection development
					antigen processing and presentation of peptide antigen via MHC class Ib
					detection of biotic stimulus
					antigen processing and presentation of exogenous antigen
					embryonic placenta morphogenesis
					heart formation
					microtubule organizing center localization
					positive regulation of MAP kinase activity
					digestive system development
					regulation of BMP signaling pathway
					body morphogenesis

## Sheet: Table S4
Table S4. The cumulative Pearson correlation of patterns and cell types in osmFISH
known pattern 1		known pattern 2		known pattern 3		novel pattern 1		novel pattern 2
Pyramidal L2-3(*)	0.392412	Pyramidal L6(*)	0.638316	pyramidal L4(*)	0.542836	Astrocyte Gfap(*)	0.368899	Inhibitory CP(*)	0.364452
Pyramidal L2-3 L5(*)	0.50451	Oligodendrocyte Mature	0.651295	Pyramidal L3-4(*)	0.611079	Oligodendrocyte Mature(*)	0.469248	Inhibitory Crhbp(*)	0.517197
Pyramidal Cpne5	0.526574	Pyramidal L5	0.647767	Pyramidal Kcnip2	0.628808	Endothelial	0.456409	Inhibitory Kcnip2(*)	0.610019
Pyramidal L5	0.532588	Oligodendrocyte COP	0.650938	Pyramidal L5	0.615574	Oligodendrocyte Precursor cells	0.482333	Inhibitory IC(*)	0.665511
Pyramidal L3-4	0.542111	Oligodendrocyte MF	0.655018	Pyramidal L2-3	0.593219	Oligodendrocyte MF	0.506467	Inhibitory Vip	0.696466
C. Plexus	0.552585	Pyramidal Cpne5	0.634413	Hippocampus	0.594754	Astrocyte Mfge8	0.529067	Inhibitory Pthlh	0.694028
Perivascular Macrophages	0.554336	Vascular Smooth Muscle	0.631323	Oligodendrocyte MF	0.593333	Oligodendrocyte COP	0.543689	Inhibitory Cnr1	0.695956
Microglia	0.555723	Inhibitory Cnr1	0.623311	Pyramidal Cpne5	0.582679	Pericytes	0.555122	Endothelial 1	0.679631
Hippocampus	0.557164	Oligodendrocyte NF	0.617947	Inhibitory Kcnip2	0.574174	Oligodendrocyte NF	0.566223	Astrocyte Gfap	0.66711
pyramidal L4	0.536698	Ependymal	0.617206	Microglia	0.567504	Inhibitory Vip	0.562689	Oligodendrocyte COP	0.648072
Pyramidal Kcnip2	0.537155	Inhibitory Pthlh	0.601718	Inhibitory Pthlh	0.55715	Ependymal	0.565647	Oligodendrocyte Mature	0.629451
Inhibitory Cnr1	0.535677	Endothelial 1	0.589319	C. Plexus	0.549044	Vascular Smooth Muscle	0.570043	Oligodendrocyte Precursor cells	0.611445
Endothelial 1	0.533471	Hippocampus	0.58592	Astrocyte Mfge8	0.533558	Inhibitory Kcnip2	0.569227	Microglia	0.60109
Inhibitory Pthlh	0.530176	Endothelial	0.557499	Oligodendrocyte COP	0.520122	Inhibitory IC	0.570708	Pyramidal Cpne5	0.582213
Vascular Smooth Muscle	0.527806	Pericytes	0.543951	Inhibitory CP	0.503513	Inhibitory CP	0.569349	Oligodendrocyte NF	0.576358
Pyramidal L6	0.544024	Pyramidal Kcnip2	0.537932	Inhibitory Cnr1	0.493593	Endothelial 1	0.568849	Endothelial	0.55163
Pericytes	0.545429	Oligodendrocyte Precursor cells	0.526129	Perivascular Macrophages	0.482381	Inhibitory Crhbp	0.566663	Pericytes	0.54145
Ependymal	0.543859	Astrocyte Mfge8	0.513038	Vascular Smooth Muscle	0.474957	Perivascular Macrophages	0.567004	Ependymal	0.540533
Oligodendrocyte NF	0.541084	Microglia	0.502979	Pericytes	0.460171	Inhibitory Pthlh	0.566934	Oligodendrocyte MF	0.536617
Astrocyte Mfge8	0.538323	C. Plexus	0.493901	Ependymal	0.456963	Inhibitory Cnr1	0.564403	Hippocampus	0.533721
Oligodendrocyte Precursor cells	0.537411	Perivascular Macrophages	0.483172	Oligodendrocyte NF	0.44513	Hippocampus	0.561667	Perivascular Macrophages	0.526363
Endothelial	0.548262	Inhibitory Vip	0.464016	Oligodendrocyte Precursor cells	0.423207	Microglia	0.555103	Vascular Smooth Muscle	0.522135
Oligodendrocyte COP	0.54558	Astrocyte Gfap	0.446761	Pyramidal L2-3 L5	0.396198	C. Plexus	0.548337	C. Plexus	0.515249
Oligodendrocyte MF	0.534751	Pyramidal L3-4	0.416377	Inhibitory Crhbp	0.372904	Pyramidal Kcnip2	0.538439	Pyramidal L5	0.488968
Inhibitory Vip	0.537734	pyramidal L4	0.393221	Inhibitory IC	0.351461	Pyramidal Cpne5	0.515745	Pyramidal Kcnip2	0.478941
Inhibitory IC	0.511925	Inhibitory IC	0.366776	Endothelial 1	0.326866	Pyramidal L5	0.485869	Astrocyte Mfge8	0.460341
Oligodendrocyte Mature	0.46555	Inhibitory Crhbp	0.334277	Endothelial	0.294839	Pyramidal L2-3 L5	0.415578	Pyramidal L2-3 L5	0.43216
Inhibitory Kcnip2	0.408075	Inhibitory Kcnip2	0.300797	Inhibitory Vip	0.259023	Pyramidal L3-4	0.362292	Pyramidal L6	0.413043
Inhibitory CP	0.334058	Inhibitory CP	0.259863	Pyramidal L6	0.260216	Pyramidal L2-3	0.30308	Pyramidal L2-3	0.365691
Astrocyte Gfap	0.24363	Pyramidal L2-3	0.196996	Oligodendrocyte Mature	0.221274	Pyramidal L6	0.227657	Pyramidal L3-4	0.293135
Inhibitory Crhbp	NA	Pyramidal L2-3 L5	NA	Astrocyte Gfap	NA	pyramidal L4	NA	pyramidal L4	NA

## Sheet: Table S5
Table S5. Genes and functions related to the novel patterns in osmFISH
novel pattern 1		novel pattern 2
genes (212)	biological process functions (17)	genes (286)	biological process functions (35)
Neat1 S100a16 Tsc22d4 Sepp1 Pon2 Olfml1 Cd63 Qk Fgfr2 Sorbs3 S100a13 Clic4 Fmo1 Glul Pdlim5 Tmem176b Lpar6 Phgdh Pmp22 Plin3 Dbi Nde1 Cdc42ep1 Sqrdl Syngr2 Zcchc24 Zbtb20 Clic1 Cnn3 Vangl1 Stk17b Megf10 Arpc1b Tns3 Tgfbi Jam2 Unc13c Ddr2 Nr2f2 Bmp5 Rest Htra3 Vamp8 Gulp1 Plod1 Erbb2ip Hadh Ldlrap1 Plekhg1 Psat1 Lpp Plin2 Metrn Prkcq Stxbp3a Egfr Cpne2 Nnat Dock1 Acadl Mob3b Tjp2 Tubb2b Ifit3 Elov…	regulation of epithelial cell migration	Gad1 Slc6a1 Lgals1 Pcp4l1 Nxph1 Erbb4 Kcnip1 Rab3b Lhx6 Zcchc12 Dner Luzp2 Rpp25 Sox6 Kcns3 Sema3c Kcnmb2 Arx Lmo2 A330050F15Rik Gm14204 Sox2ot Wif1 Fam46a Dlx5 Klhl13 Zfp536 Cdh13 Cplx1 Serpini1 Abat Ngf Pcdh18 Arhgef6 Afap1 Maf Dusp10 St8sia4 Rbms3 Sox2 Npas3 Frmpd1 Ankrd55 Dlx2 Gm13889 A530058N18Rik Galntl6 Cntnap3 Ch25h Ifit2 Ptprm Laptm4b Nrtn Arl4c Arid5a Bcat1 Nrip3 Nap1l5 Cntnap4 Gfpt2 Nr…	cell-cell adhesion via plasma-membrane adhesion molecules
	ameboidal-type cell migration		homophilic cell adhesion via plasma membrane adhesion molecules
	monocarboxylic acid metabolic process		locomotory behavior
	gliogenesis		acetylcholine receptor signaling pathway
	alcohol metabolic process		response to acetylcholine
	positive regulation of cell projection organization		cellular response to acetylcholine
	positive regulation of cell division		adult behavior
	organic hydroxy compound metabolic process		postsynaptic signal transduction
	neural precursor cell proliferation		regulation of neurotransmitter levels
	regulation of lipid metabolic process		forebrain neuron differentiation
	inflammatory response to wounding		synaptic transmission, GABAergic
	epithelial cell migration		regulation of synaptic transmission, GABAergic
	epithelium migration		forebrain generation of neurons
	regulation of endothelial cell migration		cartilage development
	tissue migration		olfactory bulb interneuron differentiation
	positive regulation of epithelial cell proliferation		action potential
	fatty acid metabolic process		dopamine receptor signaling pathway
			axon development
			regulation of cation transmembrane transport
			cognition
			regulation of epithelial cell proliferation
			negative regulation of nervous system development
			behavioral response to ethanol
			olfactory bulb development
			skeletal system development
			vesicle-mediated transport in synapse
			negative regulation of neurogenesis
			olfactory lobe development
			positive chemotaxis
			regulation of gamma-aminobutyric acid secretion
			cerebral cortex GABAergic interneuron differentiation
			positive regulation of positive chemotaxis
			positive regulation of neuron differentiation
			epithelial cell proliferation
			glutamate receptor signaling pathway

## Sheet: Table S6
Table S6. The cumulative Pearson correlation of patterns and cell types in STARmap
known pattern 1		known pattern 2		known pattern 3		known pattern 4		novel pattern 1		novel pattern 2		novel pattern 3
eL4(*)	0.40767	eL6-2(*)	0.293577	Oligo(*)	0.815441	HPC(*)	0.511761	other(*)	0.312115	Astro-2(*)	0.610344	Smc(*)	0.404719
eL2/3(*)	0.585002	HPC(*)	0.41955	other	0.829851	eL2/3(*)	0.540201	Micro(*)	0.385985	Endo(*)	0.654449	other(*)	0.509245
HPC(*)	0.630782	eL2/3(*)	0.482365	Micro	0.800522	eL6-2(*)	0.619316	Oligo	0.39148	other	0.681995	Endo(*)	0.60593
eL6-2(*)	0.671947	eL4(*)	0.558254	Reln	0.77007	eL6-1(*)	0.668051	Smc	0.429804	Smc	0.697434	Oligo(*)	0.644767
Astro-1(*)	0.708201	eL5(*)	0.608319	Smc	0.718147	Astro-1	0.671466	Endo	0.457981	Micro	0.711342	Astro-2(*)	0.714219
eL6-1	0.737793	Astro-1(*)	0.661079	SST	0.699262	eL5	0.675171	eL2/3	0.448402	Oligo	0.619196	Micro	0.747768
eL5	0.774466	eL6-1(*)	0.702602	VIP	0.671355	eL4	0.681265	VIP	0.456866	VIP	0.60723	VIP	0.741572
SST	0.776521	PVALB(*)	0.747437	Endo	0.615328	SST	0.679372	eL4	0.467121	Astro-1	0.576437	Reln	0.721754
VIP	0.779649	SST	0.764991	Astro-1	0.564112	Reln	0.677497	Reln	0.461662	Reln	0.564453	SST	0.704429
Reln	0.782823	Reln	0.785268	eL6-1	0.534065	PVALB	0.666987	eL5	0.450441	SST	0.551707	eL6-1	0.663294
PVALB	0.792209	VIP	0.802223	PVALB	0.49971	VIP	0.657247	SST	0.442797	PVALB	0.526314	eL5	0.615429
Micro	0.771932	Micro	0.783321	Astro-2	0.450165	Micro	0.6398	eL6-1	0.428842	eL5	0.498857	PVALB	0.577908
Endo	0.729142	Endo	0.734877	eL5	0.418161	Endo	0.596534	eL6-2	0.429135	eL6-1	0.476572	Astro-1	0.525039
Smc	0.66673	Smc	0.670327	eL6-2	0.343629	Smc	0.536478	PVALB	0.39955	eL4	0.406752	eL2/3	0.428877
Astro-2	0.574383	Astro-2	0.563784	HPC	0.273282	Astro-2	0.440134	Astro-1	0.365436	HPC	0.32155	eL4	0.349944
other	0.453951	other	0.419161	eL2/3	0.182375	other	0.337397	HPC	0.3678	eL2/3	0.216396	HPC	0.239227
Oligo	NA	Oligo	NA	eL4	NA	Oligo	NA	Astro-2	NA	eL6-2	NA	eL6-2	NA

## Sheet: Table S7
Table S13. Genes and functions related to the novel patterns in STARmap
novel pattern 1		novel pattern 2		novel pattern 3
genes (61)	biological process functions (384)	genes (254)	biological process functions (230)	genes (392)	biological process functions (486)
Nckap1l Lpcat2 Slco2b1 C1qb Rnase4 Ctss Hexb Zfp36 C1qa Csf3r C1qc Tyrobp Fcer1g Laptm5 P2ry13 Tmem119 Socs3 Spi1 Trem2 Cyth4 Unc93b1 Ecscr Emr1 Fyb Cd53 Arhgdib Lyn Tbxas1 Cmtm7 Itgb2 Il1a Ptpn18 Hpgds Cd84 Zfhx3 Fcgr1 Apbb1ip Fcgr2b Arhgap30 Slc2a5 Pycard Gmfg C3ar1 Myo1f Hmha1 Mpeg1 Tgfbr1 Itgam Cd37 Crybb1 Dock8 Casp8 Tnfaip8l2 P2ry6 Fgd2 Xlr H2-DMb1 Adrb2 Hk2 Ncf2 Gm10790	myeloid leukocyte activation	Mlc1 Ppap2b Chrdl1 Slc7a10 Slc39a12 Cyp4f15 Btbd17 Tlcd1 Dbx2 Etnppl Rfx4 Ppp1r3g Id4 Nat8 AI464131 Car8 Plcd4 Eva1a Gldc Ezr Olfr287 Clu Slc9a3r1 Nwd1 Dio2 Slc14a1 Tril Slc15a2 Dmp1 Cml5 Cbs Gli3 Entpd2 Phkg1 Gpc5 Atp13a4 Adora2b Adhfe1 Aass Prex2 Egfl6 Slc4a4 Ttpa Fam20a Gas1 Phka1 Pctp Oaf Gdpd2 Arhgef19 Gpld1 Fzd2 Cideb Fgd6 C030018K13Rik E130114P18Rik Gm973 Mfsd2a Gsap Acot11 Ndp Nckap5 Slc2…	positive regulation of Notch signaling pathway	Igfbp2 Hmgcs2 Ccl2 Gbp2 Enpp1 Slc7a11 C2 Anxa2 AW112010 Ifit1 Bmp7 Bicc1 Serpind1 A4galt Ahnak Id1 Ifitm3 Ifi47 Nid2 Rtp4 Bdh2 Col4a5 Ramp2 Pdgfd Prelp Loxl1 Tmem204 Hspb1 Fcgrt Vamp5 Wnt5a Vcam1 Tmem123 H2-K1 Fbln1 Irgm2 Cdh5 Ddr2 Prom1 Nkd1 Slc35d2 Cpq Cmbl 2700046A07Rik Nupr1 Cxcl16 Ddx60 Gbp3 Fgfr2 H2-Q6 Isg20 Hepacam Srgn Ppic Ctsh Asgr1 C4b Serpinh1 Rhod Vim H2-D1 Rbp1 Cd97 Pros1 Slc7a2 Tag…	angiogenesis
	myeloid cell activation involved in immune response		neural precursor cell proliferation		defense response to virus
	antigen processing and presentation of peptide antigen		Wnt signaling pathway		response to interferon-beta
	antigen processing and presentation of peptide antigen via MHC class II		fatty acid metabolic process		response to virus
	antigen processing and presentation of peptide or polysaccharide antigen via MHC class II		cell-cell signaling by wnt		response to interferon-gamma
	cell junction disassembly		lipid catabolic process		regulation of vasculature development
	myeloid leukocyte mediated immunity		cell surface receptor signaling pathway involved in cell-cell signaling		negative regulation of viral process
	phagocytosis		cell fate commitment		regulation of angiogenesis
	regulation of myeloid leukocyte mediated immunity		ear development		symbiotic process
	leukocyte mediated immunity		regulation of neural precursor cell proliferation		cytokine-mediated signaling pathway
	neutrophil activation involved in immune response		regulation of Notch signaling pathway		positive regulation of epithelial cell migration
	antigen processing and presentation		neuronal stem cell population maintenance		regulation of viral process
	positive regulation of immune response		monocarboxylic acid metabolic process		regulation of response to biotic stimulus
	adaptive immune response		inner ear development		cell-substrate adhesion
	leukocyte activation involved in immune response		regulation of cell shape		positive regulation of vasculature development
	regulation of leukocyte activation		positive regulation of neural precursor cell proliferation		cellular response to interferon-beta
	cell activation involved in immune response		ossification		cellular response to interferon-gamma
	leukocyte migration		regulation of timing of cell differentiation		defense response to bacterium
	regulation of inflammatory response		wound healing		regulation of interspecies interactions between organisms
	activation of immune response		regulation of epithelial cell migration		positive regulation of angiogenesis
	myeloid leukocyte migration		neuroblast proliferation		branching morphogenesis of an epithelial tube
	regulation of myeloid cell differentiation		negative regulation of oligodendrocyte differentiation		viral process
	regulation of interleukin-10 production		sulfur compound metabolic process		positive regulation of cell adhesion
	regulation of interleukin-6 production		neuron fate commitment		positive regulation of smooth muscle cell proliferation
	antigen processing and presentation of exogenous peptide antigen		positive regulation of epithelial cell proliferation		ameboidal-type cell migration
	phagocytosis, engulfment		regulation of development, heterochronic		regulation of smooth muscle cell proliferation
	interleukin-10 production		regulation of phospholipid biosynthetic process		negative regulation of viral life cycle
	myeloid cell differentiation		negative regulation of gliogenesis		positive regulation of response to external stimulus
	interleukin-6 production		regulation of epithelial cell proliferation		smooth muscle cell proliferation
	neutrophil activation		canonical Wnt signaling pathway		morphogenesis of a branching epithelium
	neutrophil migration		regulation of lipid biosynthetic process		positive regulation of endothelial cell migration
	plasma membrane invagination		epithelial cell migration		regulation of epithelial cell migration
	antigen processing and presentation of exogenous antigen		skeletal system development		negative regulation of viral genome replication
	granulocyte activation		epithelium migration		positive regulation of response to cytokine stimulus
	leukocyte degranulation		hindbrain morphogenesis		regulation of interferon-alpha production
	membrane invagination		tissue migration		regulation of immune effector process
	antigen processing and presentation of exogenous peptide antigen via MHC class II		negative regulation of glial cell differentiation		muscle cell proliferation
	positive regulation of phagocytosis		response to wounding		interferon-alpha production
	positive regulation of myeloid leukocyte mediated immunity		smoothened signaling pathway		morphogenesis of a branching structure
	granulocyte migration		regulation of astrocyte differentiation		positive regulation of epithelial cell proliferation
	myeloid leukocyte differentiation		organic acid catabolic process		positive regulation of cytokine-mediated signaling pathway
	regulation of leukocyte degranulation		carboxylic acid catabolic process		hippo signaling
	regulation of immune effector process		forebrain development		renal system development
	neutrophil chemotaxis		temperature homeostasis		interferon-gamma-mediated signaling pathway
	leukocyte proliferation		branching morphogenesis of an epithelial tube		positive regulation of defense response
	regulation of leukocyte mediated immunity		regulation of endothelial cell migration		regulation of viral life cycle
	regulation of phagocytosis		positive regulation of lipid biosynthetic process		cell-matrix adhesion
	positive regulation of immune effector process		reproductive structure development		epithelial cell migration
	granulocyte chemotaxis		reproductive system development		epithelium migration
	immunoglobulin mediated immune response		nephron tubule development		tissue migration
	B cell mediated immunity		long-chain fatty acid metabolic process		response to interferon-alpha
	lymphocyte proliferation		negative regulation of stem cell differentiation		antigen processing and presentation
	mononuclear cell proliferation		fatty acid oxidation		extracellular matrix organization
	negative regulation of cell activation		nucleoside bisphosphate metabolic process		viral life cycle
	regulation of leukocyte migration		ribonucleoside bisphosphate metabolic process		regulation of cell-substrate adhesion
	leukocyte chemotaxis		purine nucleoside bisphosphate metabolic process		extracellular structure organization
	regulation of hemopoiesis		negative regulation of nervous system development		ossification
	superoxide anion generation		cardioblast proliferation		peptidyl-tyrosine phosphorylation
	positive regulation of leukocyte activation		regulation of cardioblast proliferation		transmembrane receptor protein serine/threonine kinase signaling pathway
	positive regulation of leukocyte migration		regulation of inner ear auditory receptor cell differentiation		regulation of innate immune response
	regulation of hypersensitivity		regulation of mechanoreceptor differentiation		peptidyl-tyrosine modification
	neutrophil degranulation		regulation of lymphoid progenitor cell differentiation		defense response to Gram-positive bacterium
	positive regulation of cell activation		regulation of inner ear receptor cell differentiation		regulation of viral genome replication
	negative regulation of inflammatory response		regulation of collagen biosynthetic process		epithelial tube morphogenesis
	positive regulation of cytokine production		cellular lipid catabolic process		regulation of ossification
	negative regulation of immune system process		angiogenesis		regulation of endothelial cell migration
	hypersensitivity		ear morphogenesis		vasculogenesis
	humoral immune response mediated by circulating immunoglobulin		regulation of lipid metabolic process		positive regulation of blood vessel endothelial cell migration
	macrophage differentiation		lipid oxidation		antigen processing and presentation of peptide antigen via MHC class I
	positive regulation of interleukin-6 production		embryonic organ development		response to type I interferon
	regulation of tumor necrosis factor production		renal tubule development		smooth muscle cell migration
	regulation of tumor necrosis factor superfamily cytokine production		respiratory system development		positive regulation of cytokine production
	tumor necrosis factor production		telencephalon development		positive regulation of cell division
	cellular component disassembly		vascular smooth muscle cell development		embryonic placenta morphogenesis
	myeloid cell homeostasis		positive regulation of neuroblast proliferation		cellular extravasation
	negative regulation of cytokine production		epithelial cell proliferation		urogenital system development
	regulation of acute inflammatory response to antigenic stimulus		endothelial cell differentiation		regulation of response to cytokine stimulus
	tumor necrosis factor superfamily cytokine production		regulation of Wnt signaling pathway		regulation of peptidyl-tyrosine phosphorylation
	regulation of erythrocyte differentiation		nephron epithelium development		glomerulus development
	regulation of leukocyte apoptotic process		regulation of hematopoietic progenitor cell differentiation		regulation of actin cytoskeleton organization
	regulated exocytosis		negative regulation of cell development		response to hydroperoxide
	negative regulation of leukocyte activation		lung development		positive regulation of immune response
	Fc receptor mediated stimulatory signaling pathway		nephron tubule morphogenesis		leukocyte mediated immunity
	positive regulation of phagocytosis, engulfment		establishment or maintenance of apical/basal cell polarity		regulation of kidney development
	positive regulation of membrane invagination		establishment or maintenance of bipolar cell polarity		positive regulation of tumor necrosis factor production
	immune response-activating cell surface receptor signaling pathway		cochlea development		antigen processing and presentation of endogenous peptide antigen
	immune response-activating signal transduction		artery development		antigen processing and presentation of endogenous peptide antigen via MHC class I
	regulation of regulated secretory pathway		Notch signaling pathway		positive regulation of MAPK cascade
	cell chemotaxis		embryonic organ morphogenesis		I-kappaB kinase/NF-kappaB signaling
	immune response-regulating cell surface receptor signaling pathway		somatic stem cell division		nephron development
	negative regulation of B cell proliferation		glycogen metabolic process		positive regulation of tumor necrosis factor superfamily cytokine production
	positive regulation of MAPK cascade		cellular glucan metabolic process		osteoblast differentiation
	defense response to bacterium		glucan metabolic process		collagen metabolic process
	immune response-regulating signaling pathway		regulation of collagen metabolic process		Wnt signaling pathway
	negative regulation of interleukin-10 production		cerebellum morphogenesis		regulation of epithelial cell proliferation
	positive regulation of superoxide anion generation		respiratory tube development		response to molecule of bacterial origin
	regulation of phagocytosis, engulfment		forebrain generation of neurons		positive regulation of epithelial to mesenchymal transition
	adaptive immune response based on somatic recombination of immune receptors built from immunoglobulin superfamily domains		nephron epithelium morphogenesis		vascular endothelial growth factor receptor signaling pathway
	regulation of myeloid leukocyte differentiation		morphogenesis of a branching epithelium		negative regulation of epithelial cell apoptotic process
	regulation of membrane invagination		stem cell proliferation		regulation of cell shape
	leukocyte apoptotic process		digestive tract development		type I interferon production
	humoral immune response		morphogenesis of a polarized epithelium		cell-cell signaling by wnt
	response to molecule of bacterial origin		nephron morphogenesis		endothelial cell migration
	positive regulation of neuron death		appendage development		viral genome replication
	superoxide metabolic process		limb development		positive regulation of cellular extravasation
	acute inflammatory response to antigenic stimulus		nucleobase-containing small molecule metabolic process		cytoplasmic pattern recognition receptor signaling pathway
	regulation of superoxide anion generation		pro-B cell differentiation		canonical Wnt signaling pathway
	negative regulation of defense response		negative regulation of epidermal cell differentiation		kidney development
	cellular response to molecule of bacterial origin		radial glial cell differentiation		antigen processing and presentation of endogenous antigen
	regulation of B cell proliferation		inner ear morphogenesis		regulation of cytokine-mediated signaling pathway
	complement activation, classical pathway		establishment or maintenance of cell polarity		positive regulation of interferon-alpha production
	regulation of interleukin-1 beta production		regulation of smoothened signaling pathway		modulation of process of other organism
	T cell activation		collagen biosynthetic process		actin filament organization
	positive regulation of leukocyte degranulation		somatic stem cell population maintenance		muscle cell migration
	positive regulation of syncytium formation by plasma membrane fusion		positive regulation of stem cell proliferation		pattern recognition receptor signaling pathway
	cellular response to biotic stimulus		cold-induced thermogenesis		endocytosis
	positive regulation of secretion by cell		regulation of cold-induced thermogenesis		regulation of smooth muscle cell migration
	myeloid dendritic cell activation		prostate gland epithelium morphogenesis		regulation of fibroblast proliferation
	neutrophil mediated immunity		renal tubule morphogenesis		positive regulation of fibroblast proliferation
	regulation of inflammatory response to antigenic stimulus		small molecule catabolic process		positive regulation of tumor necrosis factor secretion
	regulation of actin cytoskeleton organization		regulation of canonical Wnt signaling pathway		regulation of osteoblast differentiation
	positive regulation of cation channel activity		glial cell proliferation		fibroblast proliferation
	regulation of exocytosis		negative regulation of smoothened signaling pathway		regulation of Wnt signaling pathway
	positive regulation of leukocyte mediated immunity		prostate gland morphogenesis		epithelial cell development
	interleukin-1 beta production		positive regulation of lipid metabolic process		type I interferon signaling pathway
	regulation of platelet activation		connective tissue development		cellular response to type I interferon
	positive regulation of neutrophil migration		establishment of blood-brain barrier		labyrinthine layer morphogenesis
	endocytosis		endothelium development		regulation of defense response to virus
	positive regulation of secretion		ameboidal-type cell migration		positive regulation of response to biotic stimulus
	positive regulation of interleukin-10 production		energy reserve metabolic process		positive regulation of signaling receptor activity
	regulation of mast cell degranulation		cellular carbohydrate metabolic process		regulation of tumor necrosis factor production
	regulation of syncytium formation by plasma membrane fusion		astrocyte differentiation		adhesion of symbiont to host
	regulation of superoxide metabolic process		triglyceride biosynthetic process		glomerular mesangial cell proliferation
	cellular response to amyloid-beta		chaperone-mediated protein complex assembly		positive regulation of animal organ morphogenesis
	regulation of chemokine production		endothelial cell migration		regulation of tumor necrosis factor superfamily cytokine production
	B cell proliferation		appendage morphogenesis		endothelium development
	acute inflammatory response		limb morphogenesis		tumor necrosis factor production
	integrin-mediated signaling pathway		morphogenesis of a branching structure		regulation of I-kappaB kinase/NF-kappaB signaling
	macrophage activation		digestive system development		epithelial cell proliferation
	positive regulation of stress-activated protein kinase signaling cascade		cartilage development		kidney epithelium development
	regulation of mast cell activation involved in immune response		skeletal system morphogenesis		positive regulation of peptidyl-tyrosine phosphorylation
	negative regulation of B cell activation		phosphatidylinositol-mediated signaling		glomerulus vasculature development
	exocytosis		regulation of embryonic development		regulation of actin filament-based process
	angiogenesis		vascular smooth muscle cell differentiation		nonribosomal peptide biosynthetic process
	chemokine production		neutral lipid biosynthetic process		cell chemotaxis
	regulation of interleukin-1 production		acylglycerol biosynthetic process		tumor necrosis factor superfamily cytokine production
	lymphocyte mediated immunity		cellular modified amino acid metabolic process		regulation of cell morphogenesis
	positive regulation of response to external stimulus		adaptive thermogenesis		embryonic organ development
	regulation of cell-cell adhesion		embryonic digit morphogenesis		regulation of type I interferon production
	dendritic cell differentiation		inositol lipid-mediated signaling		renal system vasculature development
	regulation of actin filament-based process		epithelial tube morphogenesis		kidney vasculature development
	positive regulation of myeloid cell differentiation		positive regulation of DNA-binding transcription factor activity		response to lipopolysaccharide
	response to lipopolysaccharide		sensory organ morphogenesis		receptor-mediated endocytosis
	response to amyloid-beta		phospholipid metabolic process		regulation of canonical Wnt signaling pathway
	positive regulation of tumor necrosis factor production		stem cell population maintenance		cold-induced thermogenesis
	regulation of leukocyte differentiation		phosphatidylcholine biosynthetic process		regulation of cold-induced thermogenesis
	stress-activated protein kinase signaling cascade		positive regulation of triglyceride biosynthetic process		antigen processing and presentation of peptide antigen
	regulation of neutrophil migration		neurotransmitter catabolic process		gland morphogenesis
	positive regulation of tumor necrosis factor superfamily cytokine production		long-chain fatty acid import into cell		response to hypoxia
	regulation of lymphocyte activation		negative regulation of glial cell proliferation		myeloid leukocyte activation
	interleukin-1 production		cell proliferation involved in heart morphogenesis		ERK1 and ERK2 cascade
	regulation of angiogenesis		lipid import into cell		positive regulation of hydrolase activity
	microglial cell activation		regulation of cell proliferation involved in heart morphogenesis		myeloid cell differentiation
	leukocyte activation involved in inflammatory response		negative regulation of neurogenesis		adaptive immune response based on somatic recombination of immune receptors built from immunoglobulin superfamily domains
	interleukin-6 secretion		cellular response to peptide hormone stimulus		regulation of cellular extravasation
	T cell proliferation		regulation of cell-cell adhesion		positive regulation of cell-substrate adhesion
	homeostasis of number of cells		endothelial cell development		modulation of process of other organism involved in symbiotic interaction
	leukocyte cell-cell adhesion		regulation of neuroblast proliferation		RIG-I signaling pathway
	leukocyte homeostasis		dorsal/ventral pattern formation		glomerular mesangium development
	regulation of acute inflammatory response		kidney morphogenesis		cell surface receptor signaling pathway involved in cell-cell signaling
	positive regulation of interleukin-1 beta production		maintenance of cell number		cytokine secretion
	activated T cell proliferation		cell-substrate adhesion		positive regulation of reactive oxygen species metabolic process
	B cell receptor signaling pathway		response to cold		positive regulation of smooth muscle cell migration
	complement activation		urogenital system development		positive regulation of kidney development
	regulation of mast cell activation		amelogenesis		positive regulation of cell-cell adhesion
	mast cell degranulation		animal organ formation		cellular response to biotic stimulus
	regulation of cytokine secretion		positive regulation of Wnt signaling pathway		negative regulation of endothelial cell apoptotic process
	positive regulation of antigen processing and presentation		regulation of cell-substrate adhesion		leukocyte migration
	positive regulation of acute inflammatory response to antigenic stimulus		central nervous system neuron differentiation		BMP signaling pathway
	mast cell activation involved in immune response		cell fate determination		endothelial cell development
	mast cell mediated immunity		fatty acid beta-oxidation		regulation of protein import into nucleus
	lipopolysaccharide-mediated signaling pathway		negative regulation of astrocyte differentiation		positive regulation of immune effector process
	regulation of sensory perception of pain		forebrain cell migration		negative regulation of morphogenesis of an epithelium
	cellular response to lipopolysaccharide		ureteric bud morphogenesis		regulation of vascular endothelial growth factor receptor signaling pathway
	positive regulation of ion transmembrane transporter activity		phospholipid catabolic process		regulation of epithelial cell apoptotic process
	regulation of sensory perception		mesonephric tubule morphogenesis		negative regulation of phosphorylation
	positive regulation of monocyte chemotactic protein-1 production		neutrophil homeostasis		cellular response to molecule of bacterial origin
	interleukin-10 secretion		middle ear morphogenesis		response to fibroblast growth factor
	regulation of lymphocyte proliferation		negative regulation of epidermis development		response to wounding
	regulation of mononuclear cell proliferation		positive regulation of cell adhesion		positive regulation of interferon-beta production
	erythrocyte differentiation		cellular polysaccharide metabolic process		response to exogenous dsRNA
	positive regulation of transporter activity		oligodendrocyte differentiation		regulation of DNA-binding transcription factor activity
	glial cell activation		kidney epithelium development		regulation of blood vessel endothelial cell migration
	regulation of vasculature development		establishment of endothelial barrier		adaptive thermogenesis
	inflammatory response to antigenic stimulus		alpha-amino acid metabolic process		epithelial cell apoptotic process
	regulation of B cell mediated immunity		odontogenesis		regulation of transcription from RNA polymerase II promoter in response to stress
	regulation of immunoglobulin mediated immune response		positive regulation of epithelial cell migration		positive regulation of leukocyte migration
	positive regulation of interleukin-1 production		establishment of cell polarity		regulation of superoxide metabolic process
	Fc-gamma receptor signaling pathway		platelet activation		regulation of cell-matrix adhesion
	regulation of B cell activation		smooth muscle cell differentiation		blood vessel endothelial cell migration
	receptor-mediated endocytosis		nephron development		response to BMP
	regulation of leukocyte proliferation		cellular response to hormone stimulus		cellular response to BMP stimulus
	regulation of stress-activated protein kinase signaling cascade		regulation of triglyceride biosynthetic process		response to decreased oxygen levels
	activation of cysteine-type endopeptidase activity		central nervous system myelination		positive regulation of intracellular transport
	erythrocyte homeostasis		axon ensheathment in central nervous system		sprouting angiogenesis
	cellular extravasation		response to peptide hormone		response to oxidative stress
	positive regulation of regulated secretory pathway		regulation of stress-activated MAPK cascade		regulation of collagen metabolic process
	cytokine secretion		neural tube patterning		positive regulation of type I interferon production
	positive regulation of inflammatory response		negative regulation of epithelial cell differentiation		regulation of protein import
	positive regulation of JNK cascade		ventricular septum morphogenesis		positive regulation of myeloid leukocyte cytokine production involved in immune response
	negative regulation of leukocyte apoptotic process		artery morphogenesis		regulation of nucleocytoplasmic transport
	syncytium formation by plasma membrane fusion		regulation of stress-activated protein kinase signaling cascade		axis elongation
	positive regulation of myeloid leukocyte differentiation		nitric oxide mediated signal transduction		negative regulation of striated muscle cell apoptotic process
	cell-cell fusion		spinal cord dorsal/ventral patterning		leukocyte adhesion to vascular endothelial cell
	negative regulation of response to external stimulus		organic anion transport		regulation of tumor necrosis factor secretion
	B cell activation		carbohydrate metabolic process		establishment or maintenance of cell polarity
	interleukin-2 production		ventricular septum development		regulation of interferon-beta production
	macrophage activation involved in immune response		odontogenesis of dentin-containing tooth		lipid localization
	positive regulation of inflammatory response to antigenic stimulus		inner ear receptor cell differentiation		negative regulation of canonical Wnt signaling pathway
	cellular response to low-density lipoprotein particle stimulus		alpha-amino acid catabolic process		positive regulation of ossification
	syncytium formation		negative regulation of cell adhesion		actin filament bundle assembly
	positive regulation of chemokine production		chondrocyte differentiation		actin filament bundle organization
	cell adhesion mediated by integrin		gland morphogenesis		phagocytosis
	negative regulation of reproductive process		nucleoside phosphate metabolic process		eye development
	positive regulation of cytokine secretion		organophosphate biosynthetic process		cytoplasmic pattern recognition receptor signaling pathway in response to virus
	neuroinflammatory response		inner ear auditory receptor cell differentiation		branch elongation of an epithelium
	mast cell activation		digestive tract morphogenesis		regulation of epithelial cell differentiation
	stress-activated MAPK cascade		osteoblast differentiation		regulation of protein secretion
	negative regulation of lymphocyte activation		lymphoid progenitor cell differentiation		interferon-beta production
	positive regulation of defense response		positive regulation of triglyceride metabolic process		collagen biosynthetic process
	Fc receptor signaling pathway				regulation of DNA-templated transcription in response to stress
	regulation of B cell receptor signaling pathway				T cell migration
	regulation of lymphocyte apoptotic process				visual system development
	antigen receptor-mediated signaling pathway				tumor necrosis factor secretion
	monocyte chemotactic protein-1 production				negative regulation of protein phosphorylation
	regulation of monocyte chemotactic protein-1 production				regulation of peptide secretion
	regulation of peptidyl-tyrosine phosphorylation				sensory system development
	regulation of response to biotic stimulus				negative regulation of innate immune response
	regulation of blood coagulation				cytokine production involved in immune response
	lysosome localization				negative regulation of Wnt signaling pathway
	bone resorption				in utero embryonic development
	regulation of hemostasis				negative regulation of immune response
	leukocyte migration involved in inflammatory response				regulation of animal organ morphogenesis
	negative regulation of myeloid cell apoptotic process				renal tubule development
	regulation of interleukin-2 biosynthetic process				positive regulation of intrinsic apoptotic signaling pathway in response to DNA damage
	production of molecular mediator involved in inflammatory response				cellular response to lipopolysaccharide
	platelet activation				astrocyte development
	reactive oxygen species metabolic process				epithelial cell differentiation involved in kidney development
	positive regulation of cell adhesion				response to dsRNA
	positive regulation of mitochondrion organization				regulation of pattern recognition receptor signaling pathway
	regulation of coagulation				cell proliferation involved in kidney development
	regulation of antigen processing and presentation				cell differentiation involved in metanephros development
	positive regulation of leukocyte differentiation				lymphocyte mediated immunity
	positive regulation of stress-activated MAPK cascade				gliogenesis
	positive regulation of cation transmembrane transport				regulation of ERK1 and ERK2 cascade
	regulation of leukocyte cell-cell adhesion				protein import into nucleus
	interleukin-2 biosynthetic process				regulation of cytokine production involved in immune response
	regulation of macrophage differentiation				negative regulation of defense response
	astrocyte activation				non-canonical Wnt signaling pathway
	regulation of cation channel activity				regulation of defense response to virus by host
	negative regulation of mononuclear cell proliferation				regulation of cell division
	negative regulation of lymphocyte proliferation				regulation of protein serine/threonine kinase activity
	heat generation				regulation of cellular response to growth factor stimulus
	regulation of platelet aggregation				endothelial cell differentiation
	positive regulation of protein localization to cell surface				striated muscle tissue development
	positive regulation of protein secretion				macrophage derived foam cell differentiation
	regulation of bone development				positive regulation of sterol transport
	negative regulation of myeloid cell differentiation				positive regulation of cholesterol transport
	negative regulation of leukocyte proliferation				negative regulation of viral transcription
	regulation of ERK1 and ERK2 cascade				basement membrane organization
	positive regulation of vascular endothelial growth factor production				foam cell differentiation
	positive regulation of neutrophil chemotaxis				positive regulation of triglyceride metabolic process
	positive regulation of ion transmembrane transport				terpenoid metabolic process
	positive regulation of angiogenesis				lipid transport
	regulation of JNK cascade				ureteric bud development
	lymphocyte apoptotic process				mesonephric epithelium development
	prostaglandin biosynthetic process				mesonephric tubule development
	prostanoid biosynthetic process				temperature homeostasis
	cytokine-mediated signaling pathway				positive regulation of protein dephosphorylation
	response to lipoprotein particle				camera-type eye development
	positive regulation of granulocyte chemotaxis				reactive oxygen species metabolic process
	regulation of adaptive immune response				collagen-activated tyrosine kinase receptor signaling pathway
	positive regulation of actin filament polymerization				regulation of transcription from RNA polymerase II promoter in response to oxidative stress
	regulation of blood pressure				retina vasculature morphogenesis in camera-type eye
	tissue remodeling				lung development
	ERK1 and ERK2 cascade				wound healing
	response to wounding				import into nucleus
	positive regulation of peptide secretion				outflow tract morphogenesis
	regulation of reactive oxygen species metabolic process				respiratory system development
	positive regulation of macrophage migration				leukocyte cell-cell adhesion
	peptidyl-tyrosine phosphorylation				mesonephros development
	JNK cascade				epithelial to mesenchymal transition
	positive regulation of supramolecular fiber organization				apoptotic cell clearance
	positive regulation of leukocyte cell-cell adhesion				regulation of viral transcription
	tolerance induction				cellular response to virus
	negative regulation of multi-organism process				positive regulation of protein serine/threonine kinase activity
	cellular response to lipoprotein particle stimulus				antigen processing and presentation of endogenous peptide antigen via MHC class Ib
	positive regulation of interleukin-6 secretion				antigen processing and presentation of endogenous peptide antigen via MHC class I via ER pathway
	peptidyl-tyrosine modification				pericardium development
	positive regulation of exocytosis				retina vasculature development in camera-type eye
	positive regulation of proteolysis				neural precursor cell proliferation
	regulation of calcium ion transport into cytosol				respiratory tube development
	positive regulation of ion transport				positive regulation of MAP kinase activity
	gliogenesis				positive regulation of inflammatory response
	regulation of vascular endothelial growth factor production				metanephros development
	negative regulation of cytokine biosynthetic process				positive regulation of cell activation
	positive regulation of hemopoiesis				antigen processing and presentation of peptide antigen via MHC class Ib
	positive regulation of vasculature development				vascular associated smooth muscle cell migration
	regulation of protein secretion				regulation of vascular associated smooth muscle cell migration
	vascular endothelial growth factor production				regulation of epithelial to mesenchymal transition
	positive regulation of osteoclast differentiation				regulation of intracellular transport
	regulation of neutrophil chemotaxis				glutathione biosynthetic process
	bone remodeling				tripartite regional subdivision
	positive regulation of ERK1 and ERK2 cascade				anterior/posterior axis specification, embryo
	osteoclast differentiation				anatomical structure regression
	regulation of cytokine biosynthetic process				positive regulation of type I interferon-mediated signaling pathway
	positive regulation of acute inflammatory response				regulation of glomerular mesangial cell proliferation
	regulation of homotypic cell-cell adhesion				negative regulation of transcription from RNA polymerase II promoter in response to stress
	positive regulation of T cell migration				superoxide metabolic process
	regulation of chemotaxis				platelet-derived growth factor receptor signaling pathway
	positive regulation of reactive oxygen species metabolic process				branching involved in blood vessel morphogenesis
	amyloid-beta clearance				establishment of endothelial barrier
	regulation of leukocyte chemotaxis				cellular response to fibroblast growth factor stimulus
	regulation of cation transmembrane transport				regulation of reactive oxygen species metabolic process
	regulation of humoral immune response				regulation of intracellular protein transport
	response to ischemia				mesoderm development
	regulation of myeloid cell apoptotic process				cardiac muscle tissue development
	positive regulation of cytoskeleton organization				positive regulation of macrophage migration
	epithelial cell apoptotic process				viral transcription
	myeloid cell apoptotic process				regulation of collagen biosynthetic process
	positive regulation of pri-miRNA transcription by RNA polymerase II				regulation of cell killing
	positive regulation of lymphocyte migration				positive regulation of osteoblast differentiation
	positive regulation of cellular catabolic process				myeloid cell homeostasis
	glial cell development				positive regulation of chemotaxis
	cytokine biosynthetic process				muscle tissue development
	regulation of peptide secretion				cellular response to chemical stress
	cellular response to lipid				glial cell development
	regulation of stress-activated MAPK cascade				collagen-activated signaling pathway
	granulocyte differentiation				type I interferon biosynthetic process
	regulation of actin cytoskeleton reorganization				lateral sprouting from an epithelium
	positive regulation of transmembrane transport				cellular response to exogenous dsRNA
	cytokine metabolic process				animal organ formation
	cellular process involved in reproduction in multicellular organism				regulation of leukocyte migration
	prostanoid metabolic process				positive regulation of leukocyte cell-cell adhesion
	prostaglandin metabolic process				myoblast differentiation
	icosanoid biosynthetic process				response to tumor necrosis factor
	extrinsic apoptotic signaling pathway				negative regulation of embryonic development
	regulation of neuron death				regulation of hemopoiesis
	positive regulation of cell-cell adhesion				regulation of morphogenesis of an epithelium
	positive regulation of endocytosis				regulation of leukocyte mediated immunity
	B cell homeostasis				response to oxygen levels
	positive regulation of B cell mediated immunity				positive regulation of endothelial cell proliferation
	positive regulation of immunoglobulin mediated immune response				blood coagulation
	unsaturated fatty acid biosynthetic process				regulation of morphogenesis of a branching structure
	astrocyte development				regulation of protein autophosphorylation
	positive regulation of bone mineralization				stem cell proliferation
	positive regulation of protein polymerization				lymph vessel development
	positive regulation of DNA-binding transcription factor activity				apoptotic process involved in morphogenesis
	autophagy				regulation of inflammatory response
	process utilizing autophagic mechanism				hemostasis
	antigen processing and presentation of peptide antigen via MHC class I				regulation of MAP kinase activity
	regulation of cell adhesion mediated by integrin				regulation of leukocyte activation
	apoptotic cell clearance				determination of left/right symmetry
	regulation of protein localization to cell surface				regulation of leukocyte mediated cytotoxicity
	regulation of autophagy				positive regulation of hemopoiesis
	regulation of T cell apoptotic process				hindbrain radial glia guided cell migration
	platelet aggregation				establishment or maintenance of actin cytoskeleton polarity
	regulation of macrophage migration				chondrocyte proliferation
	regulation of T cell migration				negative regulation of protein import into nucleus
	positive regulation of NF-kappaB transcription factor activity				vasculogenesis involved in coronary vascular morphogenesis
	positive regulation of adaptive immune response				negative regulation of protein import
	positive regulation of lymphocyte activation				positive regulation of leukocyte adhesion to vascular endothelial cell
	regulation of wound healing				coagulation
	regulation of actin filament organization				regulation of tyrosine phosphorylation of STAT protein
	regulation of ion transmembrane transporter activity				positive regulation of protein transport
	negative regulation of myeloid leukocyte differentiation				negative regulation of response to external stimulus
	positive regulation of biomineral tissue development				embryonic organ morphogenesis
	positive regulation of biomineralization				regulation of cytokine secretion
	regulation of mitochondrion organization				negative regulation of protein transport
	sensory perception of pain				cardiac septum development
	negative regulation of epithelial cell differentiation				negative regulation of DNA binding
	negative regulation of I-kappaB kinase/NF-kappaB signaling				cell differentiation involved in kidney development
	regulation of pri-miRNA transcription by RNA polymerase II				negative regulation of cold-induced thermogenesis
	calcium ion transmembrane import into cytosol				antigen processing and presentation via MHC class Ib
					coronary vasculature morphogenesis
					autophagosome maturation
					adaptive immune response
					positive regulation of endocytosis
					lipid storage
					positive regulation of ERK1 and ERK2 cascade
					cellular response to oxidative stress
					cell growth
					leukocyte mediated cytotoxicity
					defense response to Gram-negative bacterium
					positive regulation of phagocytosis
					negative regulation of cardiac muscle cell apoptotic process
					embryonic digestive tract development
					myeloid leukocyte cytokine production
					terpenoid biosynthetic process
					negative regulation of vascular permeability
					regulation of response to interferon-gamma
					regulation of interferon-gamma-mediated signaling pathway
					negative regulation of establishment of protein localization
					fibroblast growth factor receptor signaling pathway
					cell killing
					positive regulation of lipid metabolic process
					cellular response to tumor necrosis factor
					T cell mediated immunity
					negative regulation of immune effector process
					developmental growth involved in morphogenesis
					cellular response to transforming growth factor beta stimulus
					regulation of body fluid levels
					positive regulation of protein kinase activity
					tyrosine phosphorylation of STAT protein
					sterol transport
					cholesterol transport
					iron ion homeostasis
					appendage development
					limb development
					defense response to protozoan
					amyloid-beta clearance
					regulation of stem cell population maintenance
					protein localization to nucleus
					retinoid metabolic process
					positive regulation of cell-matrix adhesion
					positive regulation of neuron death
					glial cell differentiation
					mesenchymal cell differentiation
					blastoderm segmentation
					positive regulation of cholesterol efflux
					negative regulation of lipid storage
					positive regulation of phosphoprotein phosphatase activity
					negative regulation of natural killer cell mediated cytotoxicity
					regulation of cell proliferation involved in kidney development
					regulation of apoptotic process involved in morphogenesis
					organ growth
					response to transforming growth factor beta
					positive regulation of establishment of protein localization
					positive regulation of leukocyte mediated immunity
					positive regulation of cytokine production involved in immune response
					regulation of endothelial cell apoptotic process
					positive regulation of DNA-binding transcription factor activity
					determination of bilateral symmetry
					multicellular organismal homeostasis
					specification of symmetry
					diterpenoid metabolic process
					somatic stem cell population maintenance
					positive regulation of tyrosine phosphorylation of STAT protein
					ventricular septum development
					cardiac septum morphogenesis
					interleukin-1 production
					substrate adhesion-dependent cell spreading
					positive regulation of innate immune response
					regulation of endothelial cell proliferation
					positive regulation of pattern recognition receptor signaling pathway
					negative regulation of natural killer cell mediated immunity
					T cell chemotaxis
					dentate gyrus development
					regulation of glomerulus development
					regulation of apoptotic process involved in development
					regulation of striated muscle cell apoptotic process
					regulation of cell-cell adhesion
					embryonic placenta development
					isoprenoid metabolic process
					positive regulation of receptor signaling pathway via JAK-STAT
					response to protozoan
					small GTPase mediated signal transduction
					mesenchymal cell proliferation
					negative regulation of muscle cell apoptotic process
					positive regulation of dephosphorylation
					interleukin-1 secretion
					modulation by host of symbiont process
					labyrinthine layer development
					endothelial cell apoptotic process
					nephron epithelium development
					regulation of actin filament organization
					regulation of nuclear division
					lipid homeostasis
					establishment or maintenance of cytoskeleton polarity
					morphogenesis of an epithelial bud
					cellular response to dsRNA
					regulation of leukocyte adhesion to vascular endothelial cell
					regulation of epithelial cell differentiation involved in kidney development
					Rho protein signal transduction
					neural tube development
					heart looping
